# Supplementary material for: Proteomic Identification of a Gastric Tumor ECM Signature Associated With Cancer Progression
Source: Front Mol Biosci. 2022 Mar 1;9:818552. doi: 10.3389/fmolb.2022.818552 (PMC8942767; doi:10.3389/fmolb.2022.818552)
Supplement: Supplementary file 10 [file DataSheet2.XLSX]

## Sheet: Pearson correlation coefficient
Pearson coefficient	ND1	ND2	ND3	ND4	ND5	ND6	ND7	ND8	ND9		p value	ND1	ND2	ND3	ND4	ND5	ND6	ND7	ND8	ND9
ND1	1	0.883909	0.922885	0.861239	0.874997	0.317205	0.711828	0.729824	0.820267		ND1		8.90596e-36	0	3.12929e-33	1.53131e-34	0.000693412	4.08828e-18	1.51999e-18	1.79789e-27
ND2		1	0.988802	0.988254	0.991691	0.358958	0.820234	0.943462	0.945274		ND2			0	0	0	6.10063e-05	3.70689e-30	0	0
ND3			1	0.972343	0.984769	0.332868	0.810911	0.897517	0.917938		ND3				0	0	0.000315306	6.91223e-27	1.07412e-37	0
ND4				1	0.983311	0.434105	0.832247	0.956858	0.923987		ND4					0	5.26781e-07	5.18621e-32	0	0
ND5					1	0.307736	0.772686	0.953634	0.918943		ND5						0.000628146	3.03188e-24	0	0
ND6						1	0.73679	0.311662	0.45917		ND6							5.43893e-23	0.000624935	5.64404e-08
ND7							1	0.712369	0.873831		ND7								1.49176e-19	0
ND8								1	0.881716		ND8									0
ND9									1		ND9
Pearson coefficient	NA1	NA2	NA3	NA4	NA5	NA6	NA7	NA8	NA9		p value	NA1	NA2	NA3	NA4	NA5	NA6	NA7	NA8	NA9
NA1	1	0.772497	0.626534	0.68982	0.857571	0.839776	0.776297	0.743057	0.777683		NA1		1.97841e-23	3.17196e-13	1.51648e-17	7.85001e-34	9.44195e-32	9.01511e-23	4.3947e-21	1.5919e-24
NA2		1	0.948578	0.945474	0.953623	0.630776	0.954901	0.881863	0.96343		NA2			0	0	0	6.87656e-15	0	0	0
NA3			1	0.919108	0.874016	0.490622	0.886535	0.795934	0.863103		NA3				0	2.86695e-36	2.60339e-08	2.86716e-37	1.66125e-25	1.02064e-34
NA4				1	0.94784	0.660729	0.926503	0.945662	0.909838		NA4					0	6.83903e-17	0	0	0
NA5					1	0.751775	0.963591	0.93381	0.946128		NA5						2.38835e-22	0	0	0
NA6						1	0.647818	0.753598	0.628196		NA6							1.16352e-14	7.11462e-23	5.72559e-15
NA7							1	0.906509	0.967648		NA7								0	0
NA8								1	0.902294		NA8									0
NA9									1		NA9
Pearson coefficient	T1	T2	T3	T4	T5	T6	T7	T8	T9		p value	T1	T2	T3	T4	T5	T6	T7	T8	T9
T1	1	0.955223	0.877157	0.909168	0.97909	0.962111	0.826489	0.826217	0.831506		T1		0	3.73497e-37	0	0	0	5.73915e-30	1.08731e-31	1.26938e-30
T2		1	0.958883	0.968623	0.944681	0.941688	0.923555	0.884745	0.88415		T2			0	0	0	0	0	0	0
T3			1	0.957011	0.87649	0.856662	0.937675	0.835498	0.816485		T3				0	5.44936e-38	5.59063e-34	0	1.37574e-29	4.473e-26
T4				1	0.914895	0.882646	0.959321	0.8538	0.820223		T4					0	0	0	8.06654e-34	1.08924e-28
T5					1	0.960476	0.806582	0.85761	0.816912		T5						0	8.61207e-28	3.66104e-36	4.74113e-28
T6						1	0.780855	0.906664	0.864701		T6							1.252e-24	0	1.39255e-35
T7							1	0.784207	0.77212		T7								5.84316e-25	5.35413e-23
T8								1	0.908081		T8									0
T9									1		T9

## Sheet: Overlap coefficient
Matrisome proteins	ND1	ND2	ND3	ND4	ND5	ND6	ND7	ND8	ND9		Overlap coefficient	ND1	ND2	ND3	ND4	ND5	ND6	ND7	ND8	ND9
ND1	116	106	102	109	107	110	111	104	108		ND1	1	0.913793	0.87931	0.939655	0.922414	0.948276	0.956897	0.896552	0.931034
ND2		124	110	116	115	121	120	111	120		ND2		1	0.940171	0.935484	0.927419	0.975806	0.967742	0.902439	0.967742
ND3			117	110	110	114	111	103	113		ND3			1	0.940171	0.940171	0.974359	0.948718	0.880342	0.965812
ND4				128	117	124	122	113	121		ND4				1	0.92126	0.96875	0.953125	0.918699	0.945312
ND5					127	122	119	112	121		ND5					1	0.96063	0.937008	0.910569	0.952756
ND6						135	128	117	128		ND6						1	0.955224	0.95122	0.962406
ND7							134	119	127		ND7							1	0.96748	0.954887
ND8								123	119		ND8								1	0.96748
ND9									133		ND9									1
Matrisome proteins	NA1	NA2	NA3	NA4	NA5	NA6	NA7	NA8	NA9		Overlap coefficient	NA1	NA2	NA3	NA4	NA5	NA6	NA7	NA8	NA9
NA1	120	113	109	116	114	116	108	114	116		NA1	1	0.941667	0.908333	0.966667	0.95	0.966667	0.931034	0.95	0.966667
NA2		129	112	121	114	122	108	117	1223		NA2		1	0.941176	0.937984	0.919355	0.945736	0.931034	0.92126	0.953488
NA3			119	111	112	115	108	111	113		NA3			1	0.932773	0.941176	0.966387	0.931034	0.932773	0.94958
NA4				132	117	124	110	119	124		NA4				1	0.943548	0.953846	0.948276	0.937008	0.939394
NA5					124	116	109	117	119		NA5					1	0.935484	0.939655	0.943548	0.959677
NA6						130	112	118	124		NA6						1	0.965517	0.929134	0.953846
NA7							116	112	114		NA7							1	0.965517	0.982759
NA8								127	124		NA8								1	0.976378
NA9									133		NA9									1
Matrisome proteins	T1	T2	T3	T4	T5	T6	T7	T8	T9		Overlap coefficient	T1	T2	T3	T4	T5	T6	T7	T8	T9
T1	130	122	114	116	122	122	116	123	115		T1	1	0.938462	0.966102	0.928	0.938462	0.938462	0.943089	0.946154	0.966387
T2		130	116	118	122	120	115	121	115		T2		1	0.983051	0.944	0.938462	0.923077	0.934959	0.930769	0.966387
T3			118	110	116	115	108	110	105		T3			1	0.932203	0.983051	0.974576	0.915254	0.932203	0.889831
T4				125	119	117	112	115	113		T4				1	0.952	0.936	0.910569	0.92	0.94958
T5					133	124	116	121	112		T5					1	0.939394	0.943089	0.923664	0.941176
T6						132	114	123	115		T6						1	0.926829	0.938931	0.966387
T7							123	114	110		T7							1	0.926829	0.92437
T8								131	115		T8								1	0.966387
T9									119		T9									1
